# Supplementary material for: Changes in Fatty Acid Dietary Profile Affect the Brain–Gut Axis Functions of Healthy Young Adult Rats in a Sex-Dependent Manner
Source: Nutrients. 2021 May 30;13(6):1864. doi: 10.3390/nu13061864 (PMC8228732; doi:10.3390/nu13061864)
Supplement: Supplementary file 1 [file nutrients-13-01864-s001.zip]

Archive with 1 entries (1 files):
- nutrients-1186927-supplementary.pdf
